# Supplementary material for: Shifting the microbiome of a coral holobiont and improving host physiology by inoculation with a potentially beneficial bacterial consortium
Source: BMC Microbiol. 2021 Apr 28;21:130. doi: 10.1186/s12866-021-02167-5 (PMC8082877; doi:10.1186/s12866-021-02167-5)
Supplement: Supplementary file 2 — Additional file 2 The nifH gene sequences of the two strains. [file 12866_2021_2167_MOESM2_ESM.txt]

nifH
>NOV-1
TACACGACTGATCTCATTCAGGCGCAGGACACCGTGCTGCACCTCGCAGCCGAGATGGGCTCGGTCGAGGACCTCGAGCTGGAAGACGTGCTGAAGGTCGGCTTCAAGGACATCAAGTGCGTGGAATCCGGCGGCCCCGAGCCGGGCGTCGGTTGCGCCGGTCGCGGCGTCATCACCTCGATCAACTTCCTCGAGGAAAACGGCGCCTATGACGATGTCGACTACGTCTCGTATGACGTGCTGGGCGACGTGGTCTGCGGCGGCTTCGCCATGCCGATCCGCGAGAACAAGGCGCAGGAAATCTACATCGTCATGTCCGGCGAGATGATGGCGATTTATGCCGCCAACACCATAA
>NOV-C
TAACGTCCGATCTCATTCCAGGCGCAGGACACCGTGCTGCACCTCGCAGCCGAGATGGGCTCGGTCGAGGACCTCGAGCTGGAAGACGTGCTGAAGGTCGGCTTCAAGGACATCAAGTGCGTGGAATCCGGCGGCCCCGAGCCGGGCGTCGGTTGCGCCGGTCGCGGCGTCATCACCTCGATCAACTTCCTCGAGGAAAACGGCGCCTATGACGATGTCGACTACGTCTCGTATGACGTGCTGGGCGACGTGGTCTGCGGCGGCTTCGCCATGCCGATCCGCGAGAACAAGGCGCAGGAAATCTACATCGTCATGTCCGGCGAGATGATGGCCATTTATGCCGCCAACACCAATGA
