# Supplementary material for: Shifting the microbiome of a coral holobiont and improving host physiology by inoculation with a potentially beneficial bacterial consortium
Source: BMC Microbiol. 2021 Apr 28;21:130. doi: 10.1186/s12866-021-02167-5 (PMC8082877; doi:10.1186/s12866-021-02167-5)
Supplement: Supplementary file 3 — Additional file 3. Changes in the relative abundance at class level at different sampling times. [file 12866_2021_2167_MOESM3_ESM.xlsx]

## Sheet: Day7
Class	Placebo_7: mean rel. freq. (%)	Placebo_7: std. dev. (%)	BMC_7: mean rel. freq. (%)	BMC_7: std. dev. (%)	P-values	P-values (corrected)	Difference between means
Cytophagia	0.954938	0.552205	0.19212	0.121149	0.0262882	0.0262882	0.762818
Epsilonproteobacteria	6.31717	2.23146	11.8377	4.05369	0.0291889	0.0291889	-5.52057
Bacilli	0.0355702	0.0268645	0.129813	0.0726989	0.0328309	0.0328309	-0.0942424
Alphaproteobacteria	29.6149	11.7033	34.984	9.3203	0.441851	0.441851	-5.36915
Gammaproteobacteria	3.01134	1.05267	3.98901	0.715844	0.12078	0.12078	-0.977666

## Sheet: Day14
Class	Placebo_14: mean rel. freq. (%)	Placebo_14: std. dev. (%)	BMC_14: mean rel. freq. (%)	BMC_14: std. dev. (%)	P-values	P-values (corrected)	Difference between means
Deferribacteres	0.100093	0.0721076	0.318805	0.0525229	0.000368551	0.000368551	-0.218712
Bacteroidia	2.00222	0.806829	11.6993	5.19713	0.00827882	0.00827882	-9.69707
GU568020	0.00444593	0.0049701	0.0133722	0.00545014	0.0222388	0.0222388	-0.0089263
Alphaproteobacteria	37.3224	14.2915	25.862	6.57285	0.147169	0.147169	11.4604
Gammaproteobacteria	4.07718	1.27218	2.81023	0.512877	0.0802833	0.0802833	1.26695

## Sheet: Day21
Class	Placebo_21: mean rel. freq. (%)	Placebo_21: std. dev. (%)	BMC_21: mean rel. freq. (%)	BMC_21: std. dev. (%)	P-values	P-values (corrected)	Difference between means
Clostridia	2.12155	0.476874	3.61827	0.50096	0.000687412	0.000687412	-1.49671
Actinobacteria	0.0133458	0.00944069	0.0615959	0.0205908	0.00204182	0.00204182	-0.0482501
Deltaproteobacteria	48.5587	10.4948	28.6021	11.9086	0.0186995	0.0186995	19.9566
EU048691	0	0	0.014589	0.00989444	0.0215465	0.0215465	-0.014589
Alphaproteobacteria	21.0076	9.07279	31.4654	9.76035	0.109986	0.109986	-10.4578
Gammaproteobacteria	4.09447	2.79394	3.96336	0.489439	0.921476	0.921476	0.131105
