# Supplementary material for: Shifting the microbiome of a coral holobiont and improving host physiology by inoculation with a potentially beneficial bacterial consortium
Source: BMC Microbiol. 2021 Apr 28;21:130. doi: 10.1186/s12866-021-02167-5 (PMC8082877; doi:10.1186/s12866-021-02167-5)
Supplement: Supplementary file 4 — Additional file 4. The differential genera between the placebo and BMC groups at different sampling times. [file 12866_2021_2167_MOESM4_ESM.xlsx]

## Sheet: Day7
Genus	Placebo_7: mean rel. freq. (%)	Placebo_7: std. dev. (%)	BMC_7: mean rel. freq. (%)	BMC_7: std. dev. (%)	P-values	P-values (corrected)	Difference between means
JQ085424	0.0111168	0.00628875	0.00112173	0.00250826	0.014415	0.014415	0.00999509
JN440554	0.00555808	0.00248565	0.00111423	0.0024915	0.018054	0.018054	0.00444384
Pelagibacter	0.00111163	0.00248568	0.00783464	0.00462669	0.0220363	0.0220363	-0.00672301
Mameliella	0.641415	0.175829	1.46331	0.581687	0.0237283	0.0237283	-0.821896
EU491659	0	0	0.00447246	0.00316258	0.0250329	0.0250329	-0.00447246
Thalassococcus	0.00666993	0.0038508	0.00112173	0.00250826	0.0254115	0.0254115	0.0055482
Fritschea	0.0255707	0.0178292	0.00111423	0.0024915	0.0274452	0.0274452	0.0244564
Arcobacter	6.30494	2.22628	11.8254	4.04964	0.0290557	0.0290557	-5.52048
FJ444691	0	0	0.00671201	0.00547704	0.0407795	0.0407795	-0.00671201
FJ203604	0.00667008	0.00544567	0	0	0.040849	0.040849	0.00667008
Amoebophilus	0.259024	0.180362	0.0468678	0.0357273	0.046053	0.046053	0.212157
Kordiimonas	1.39507	0.572932	0.67938	0.387131	0.0465975	0.0465975	0.715686

## Sheet: Day14
Genus	Placebo_14: mean rel. freq. (%)	Placebo_14: std. dev. (%)	BMC_14: mean rel. freq. (%)	BMC_14: std. dev. (%)	P-values	P-values (corrected)	Difference between means
Denitrovibrio	0.0444705	0.0440188	0.193905	0.0342572	0.000169676	0.000169676	-0.149435
DQ395471	0.0478123	0.0160826	0.00891968	0.00919285	0.00157747	0.00157747	0.0388926
Marinifilum	1.19953	0.623939	6.32588	2.5893	0.00599377	0.00599377	-5.12636
GU568020	0.00444593	0.0049701	0.0133722	0.00545014	0.0222388	0.0222388	-0.0089263
AM882571	0.117884	0.0651635	0.0245243	0.0191621	0.0225253	0.0225253	0.0933592
Comamonas	0.0311314	0.0198853	0.00334173	0.00510698	0.0249692	0.0249692	0.0277897
Hoeflea	0.00444808	0.00314527	0	0	0.0250311	0.0250311	0.00444808
Anoxybacillus	0.00444808	0.00314527	0	0	0.0250311	0.0250311	0.00444808
Tepidicaulis	0	0	0.00445762	0.00315203	0.0250317	0.0250317	-0.00445762
EU919770	0.021129	0.0130193	0.00333972	0.00509943	0.0269276	0.0269276	0.0177893
Rhabdochlamydia	0.0455933	0.0250951	0.0144905	0.00898044	0.0386247	0.0386247	0.0311028
Pelomonas	0.00889616	0.00629054	0.00111483	0.00249283	0.0391951	0.0391951	0.00778133
EF520417	0.164573	0.0553081	0.0735556	0.0653269	0.0394017	0.0394017	0.0910174
Delftia	0.0522627	0.0334536	0.0111413	0.0106671	0.0396172	0.0396172	0.0411214
FJ202974	0.0166758	0.0166736	0.0467978	0.0227944	0.0404376	0.0404376	-0.030122
FJ943236	0.00667216	0.00544913	0	0	0.0408921	0.0408921	0.00667216
JN018986	0	0	0.00557594	0.004597	0.0421631	0.0421631	-0.00557594
KC009856	0.00555963	0.00458394	0	0	0.0421747	0.0421747	0.00555963
AB015252	0.00555986	0.00458421	0	0	0.0421773	0.0421773	0.00555986
Pseudoruegeria	0.00111133	0.00248502	0.0100277	0.00746828	0.0439004	0.0439004	-0.0089164
Acinetobacter	0.140135	0.0971507	0.0245154	0.0310464	0.0443183	0.0443183	0.11562
AM997336	0	0	0.010023	0.00840875	0.044597	0.044597	-0.010023
Mameliella	1.58235	0.615072	0.825749	0.384526	0.0465543	0.0465543	0.756599

## Sheet: Day21
Genus	Placebo_21: mean rel. freq. (%)	Placebo_21: std. dev. (%)	BMC_21: mean rel. freq. (%)	BMC_21: std. dev. (%)	P-values	P-values (corrected)	Difference between means
Bacterioplanes	1.39216	0.358028	2.48946	0.320263	0.000476758	0.000476758	-1.0973
AB470958	1.55892	0.351571	2.66039	0.461062	0.00197399	0.00197399	-1.10147
Desulfocella	2.80284	0.810809	1.34082	0.486278	0.00829931	0.00829931	1.46202
Desulfofrigus	0.603697	0.209892	0.238434	0.0874303	0.00954861	0.00954861	0.365263
DQ395494	0.0978814	0.0754524	0.329551	0.13877	0.0117643	0.0117643	-0.23167
EU131034	0.0244786	0.0339861	0.0964145	0.0409838	0.0133496	0.0133496	-0.0719358
AB661584	0	0	0.014589	0.00989444	0.0215465	0.0215465	-0.014589
FJ403050	0.00222623	0.004978	0.0313685	0.0207741	0.0247144	0.0247144	-0.0291423
GQ274092	0	0	0.00447423	0.00316379	0.0250319	0.0250319	-0.00447423
Microbacterium	0.00333482	0.00509369	0.0212771	0.0130997	0.026667	0.026667	-0.0179423
DQ889899	0.00111148	0.00248535	0.0123347	0.00819676	0.0267481	0.0267481	-0.0112232
Mameliella	0.423747	0.277749	1.07134	0.463554	0.0273961	0.0273961	-0.647591
Desulfovibrio	43.5842	9.92073	25.3681	12.6172	0.0306462	0.0306462	18.2161
DQ917857	0.0133484	0.0139011	0.0683443	0.0427573	0.0336932	0.0336932	-0.0549959
Pseudodonghicola	0.771848	0.4479	1.59594	0.607705	0.0367732	0.0367732	-0.824091
Roseovarius	0.90628	0.255107	1.4756	0.446167	0.0384574	0.0384574	-0.569322
AB429078	0.0277999	0.0104974	0.0414392	0.00710794	0.0401505	0.0401505	-0.0136393
EU328098	0.350342	0.240806	1.33676	0.827812	0.0440432	0.0440432	-0.986418
Corynebacterium	0.00667327	0.00770494	0.0290985	0.0187966	0.0447812	0.0447812	-0.0224253
LKHV	0	0	0.0101069	0.00850781	0.0450819	0.0450819	-0.0101069
Endozoicomonas	0.295761	0.0336757	0.588124	0.247303	0.0455024	0.0455024	-0.292363
